# Supplementary material for: Variability of non-Gaussian diffusion MRI and intravoxel incoherent motion (IVIM) measurements in the breast
Source: PLoS One. 2018 Mar 1;13(3):e0193444. doi: 10.1371/journal.pone.0193444 (PMC5832256; doi:10.1371/journal.pone.0193444)
Supplement: S1 Table — (XLSX) [file pone.0193444.s002.xlsx]

## Sheet: Sheet1
Volunteer No.	ADC0 (mm2/s)			K			fIVIM (%)			D* (mm2/s)			sADC (mm2/s)
	16b val	5b val	5b_1+2+3 val	16b val	5b val	5b_1+2+3 val	16b val	5b val	5b_1+2+3 val	16b val	5b val	5b_1+2+3 val	16b val	5b val	5b_1+2+3 val
1	0.002143	0.0021205	0.0022974	0.097332	2.2208e-14	1.5638e-13	3.6431e-09	2.2318	7.2169e-08	0.1	0.023212	0.099997	0.0025584	0.002103	0.0022639
2	0.0021687	0.0021941	0.0021836	2.2204e-14	2.2223e-14	2.2311e-14	6.5419e-10	2.205	1.2971	0.1	0.1	0.02931	0.0021832	0.0021773	0.0021674
3	0.0024916	0.0028544	0.0020396	0.21614	4.4408e-14	2.2204e-14	5.971e-12	2.5235e-09	8.4294	0.1	0.099998	0.015321	0.0021182	0.0028079	0.0020281
4	0.0022604	0.0023556	0.0023573	2.2204e-14	2.2215e-14	2.2204e-14	0.81958	6.8892e-15	8.6559e-09	0.010418	0.099986	0.099999	0.0023727	0.0023425	0.0023451
5	0.0021268	0.0018327	0.0017086	0.41255	0.31069	0.77956	2.3462e-09	1.1356	2.4661	0.1	0.0076404	0.011697	0.0016379	0.0015329	0.0010614
6	0.0023577	0.0022493	0.0025988	0.21981	2.2204e-14	2.3489e-14	2.2453	1.6428	1.3955e-12	0.0051782	0.1	0.099969	0.0023054	0.0022112	0.0025548
7	0.0022131	0.0026219	0.0027685	0.012217	2.2205e-14	5.0516e-14	0.30367	1.8762e-08	1.9818e-09	1.7226e-07	0.099999	0.099998	0.0020444	0.0025881	0.0027302
8	0.0021844	0.0024571	0.0022907	2.2231e-14	2.2205e-14	2.2207e-14	1.6493e-12	1.7613e-08	2.7527e-08	0.1	0.099999	0.099999	0.0024818	0.0024295	0.0022695
9	0.0027936	0.0029181	0.0030973	0.36917	0.48754	0.45111	4.5339e-09	6.2385e-10	5.4786e-10	0.1	0.1	0.1	0.0018228	0.0017377	0.0018663
10	0.0023141	0.0023424	0.0023915	2.2204e-14	2.2205e-14	2.2298e-14	2.8637e-08	3.5799e-11	3.7227e-08	0.1	0.1	0.099999	0.0024979	0.0023245	0.0023745
11	0.0022277	0.0020024	0.0021682	0.16569	2.2205e-14	2.2229e-14	0.055141	2.3473	2.1005e-09	0.0016746	0.0089678	1.3353e-12	0.0020228	0.0019929	0.0021527
12	0.0025989	0.0030748	0.0031962	0.40248	0.46842	0.45316	7.1181e-13	9.0529e-10	1.1174e-11	0.1	0.1	0.099987	0.0018524	0.0018135	0.0018777
13	0.0022665	0.002364	0.0020126	0.49127	0.44976	0.3518	4.0115e-08	1.0683e-07	2.9982	0.1	0.099999	0.023028	0.0015954	0.0016418	0.0015993
